# Supplementary material for: Chronic stress impairs autoinhibition in neurons of the locus coeruleus to increase asparagine endopeptidase activity
Source: eLife. 2025 Oct 9;14:RP106362. doi: 10.7554/eLife.106362 (PMC12510684; doi:10.7554/eLife.106362)
Supplement: Figure 3—source data 1. [file elife-106362-fig3-data1.zip]

Archive with 6 entries (6 files):
- Figure 3C alpha2A original file.jpg
- Figure 3C GAPDH original file.jpg
- Figure 3F alpha2A original file.jpg
- Figure 3F Na-K-ATPase original file.jpg
- Figure 3G alpha 2A original file.jpg
- Figure 3G beta-actin original file.jpg
