# Supplementary material for: Chronic stress impairs autoinhibition in neurons of the locus coeruleus to increase asparagine endopeptidase activity
Source: eLife. 2025 Oct 9;14:RP106362. doi: 10.7554/eLife.106362 (PMC12510684; doi:10.7554/eLife.106362)
Supplement: Figure 5—source data 1. [file elife-106362-fig5-data1.zip]

Archive with 10 entries (10 files):
- Figure 5G tauN368 original file.jpg
- Figure 5A beta-actin 1 original file.bmp
- Figure 5A beta-actin 2  original file.jpg
- Figure 5A MAO-A original file.jpg
- Figure 5A TH original file.bmp
- Figure 5D AEP original file.png
- Figure 5D beta-actin original file.png
- Figure 5G beta-actin 1 original file.jpg
- Figure 5G beta-actin 2 original file.jpg
- Figure 5G tau original file.jpg
